# Supplementary material for: First-in-Class Selective Inhibitors of the Lysine Acetyltransferase KAT8
Source: J Med Chem. 2023 May 8;66(10):6591–616. doi: 10.1021/acs.jmedchem.2c01937 (PMC10226132; doi:10.1021/acs.jmedchem.2c01937)
Supplement: Supplementary file 4 — jm2c01937_si_004.csv [file jm2c01937_si_004.csv]

Compound	SMILEs	Biochemical Data			Biological Data
		KAT8 IC50 (µM)	KAT3B IC50 (µM)	KAT2B IC50 (µM)	HCT116 IC50 (µM), 72h	H1299 IC50 (µM), 72h	A549 IC50 (µM), 72h	U937 IC50 (µM), 72h	AHH-1 IC50 (µM), 72h
1	CC1=NN(C(/C1=C\C2=CC(C(C3=CC=CC=C3)=O)=CN2)=O)C4=CC=C(C(O)=O)C=C4	90.5 ± 11.3	13.6 ± 1.0	NI	NT	NT	NT	NT	NT
2	CC1=NN(C(/C1=C\C2=CC(C(C3=C([N+]([O-])=O)C=CC=C3)=O)=CN2)=O)C4=CC=C(C(O)=O)C=C4	86.2 ± 10.0	9.1 ± 0.6	NI	NT	NT	NT	NT	NT
3	CC1=NN(C(/C1=C\C2=CC(C(C3=CC([N+]([O-])=O)=CC=C3)=O)=CN2)=O)C4=CC=C(C(O)=O)C=C4	>150	NT	NT	NT	NT	NT	NT	NT
4	CC1=NN(C(/C1=C\C2=CC(C(C3=CC=C([N+]([O-])=O)C=C3)=O)=CN2)=O)C4=CC=C(C(O)=O)C=C4	NI	NT	NT	NT	NT	NT	NT	NT
5	CC1=NN(C(/C1=C\C2=CC(C(C3=C(Cl)C=CC=C3)=O)=CN2)=O)C4=CC=C(C(O)=O)C=C4	88.9 ± 12.1	5.3 ± 0.3	NI	NT	NT	NT	NT	NT
6	CC1=NN(C(/C1=C\C2=CC(C(C3=CC(Cl)=CC=C3)=O)=CN2)=O)C4=CC=C(C(O)=O)C=C4	>150	NT	NT	NT	NT	NT	NT	NT
7	CC1=NN(C(/C1=C\C2=CC(C(C3=CC=C(Cl)C=C3)=O)=CN2)=O)C4=CC=C(C(O)=O)C=C4	NI	NT	NT	NT	NT	NT	NT	NT
8	CC1=NN(C(/C1=C\C2=CC(C(C3=C(F)C=CC=C3)=O)=CN2)=O)C4=CC=C(C(O)=O)C=C4	>150	NT	NT	NT	NT	NT	NT	NT
9	CC1=NN(C(/C1=C\C2=CC(C(C3=CC(F)=CC=C3)=O)=CN2)=O)C4=CC=C(C(O)=O)C=C4	NI	NT	NT	NT	NT	NT	NT	NT
10	CC1=NN(C(/C1=C\C2=CC(C(C3=C(OC)C=CC=C3)=O)=CN2)=O)C4=CC=C(C(O)=O)C=C4	>150	NT	NT	NT	NT	NT	NT	NT
11	CC1=NN(C(/C1=C\C2=CC(C(C3=CC(OC)=CC=C3)=O)=CN2)=O)C4=CC=C(C(O)=O)C=C4	NI	NT	NT	NT	NT	NT	NT	NT
12	CC1=NN(C(/C1=C\C2=CC(C(C3=C(O)C=CC=C3)=O)=CN2)=O)C4=CC=C(C(O)=O)C=C4	NI	NT	NT	NT	NT	NT	NT	NT
13	CC1=NN(C(/C1=C\C2=CC(C(C3=C(C)C=CC=C3)=O)=CN2)=O)C4=CC=C(C(O)=O)C=C4	95.0 ± 10.2	8.9 ± 0.6	NI	NT	NT	NT	NT	NT
14	CC1=NN(C(/C1=C\C2=CC(C(C3=CC(C)=CC=C3)=O)=CN2)=O)C4=CC=C(C(O)=O)C=C4	NI	NT	NT	NT	NT	NT	NT	NT
15	O=C(/C(C(C(C)C)=N1)=C\C2=CC(C(C3=C([N+]([O-])=O)C=CC=C3)=O)=CN2)N1C4=CC=C(C(O)=O)C=C4	>150	NT	NT	NT	NT	NT	NT	NT
16	O=C(/C(C(C)=N1)=C\C2=CC(C(C3=CC=CC=C3)=O)=CN2)N1C4=CC=CC=C4	NI	NT	NT	NT	NT	NT	NT	NT
17	O=C(/C(C(C)=N1)=C\C2=CC(C(C3=C([N+]([O-])=O)C=CC=C3)=O)=CN2)N1C4=CC=CC=C4	NI	NT	NT	NT	NT	NT	NT	NT
18	CC1=NN(C(C1)=O)C2=CC=C(C(O)=O)C=C2	NI	NT	NT	NT	NT	NT	NT	NT
19	CC1=NN(C(/C1=C\C2=CC=CN2)=O)C3=CC=C(C(O)=O)C=C3	12.1 ± 0.6	NI	NI	39.4 ± 8.2	52.1 ± 10.6	41.0 ± 9.8	30.1 ± 1.7	NI
20	CC1=NN(C(/C1=C\C2=CC=CO2)=O)C3=CC=C(C(O)=O)C=C3	16.8 ± 0.9	6.3 ± 0.4	NI	NT	NT	NT	NT	NT
21	CC1=NN(C(/C1=C\C2=CC=CS2)=O)C3=CC=C(C(O)=O)C=C3	20.8 ± 1.2	26.5 ± 1.7	NI	NT	NT	NT	NT	NT
22	CC1=NN(C(/C1=C\C2=CC=CC=C2)=O)C3=CC=C(C(O)=O)C=C3	29.2 ± 1.7	NI	NI	NT	NT	NT	NT	NT
23	CC1=NN(C(/C1=C\C2=CNC=C2)=O)C3=CC=C(C(O)=O)C=C3	33.0 ± 2.0	NI	NI	NT	NT	NT	NT	NT
24	CC1=NN(C(/C1=C\C2=CC=NN2)=O)C3=CC=C(C(O)=O)C=C3	44.1 ± 3.0	NI	NI	NT	NT	NT	NT	NT
25	CC1=NN(C(/C1=C\C2=CNC=N2)=O)C3=CC=C(C(O)=O)C=C3	31.8 ± 2.1	29.2 ± 1.7	NI	NT	NT	NT	NT	NT
26	CC1=NN(C(/C1=C\C2=CC(C=CC=C3)=C3N2)=O)C4=CC=C(C(O)=O)C=C4	20.1 ± 0.9	1.6 ± 0.08	NI	NT	NT	NT	NT	NT
27	CC1=NN(C(/C1=C\C2=CNC3=C2C=CC=C3)=O)C4=CC=C(C(O)=O)C=C4	38.1 ± 2.9	4.6 ± 0.2	NI	NT	NT	NT	NT	NT
28	CC1=NN(C(/C1=C\C2=CC=CN2C)=O)C3=CC=C(C(O)=O)C=C3	15.1 ± 1.0	20.8 ± 1.0	NI	NT	NT	NT	NT	NT
29	CC1=NN(C(/C1=C\C2=CC=CN2C3=CC=CC=C3)=O)C4=CC=C(C(O)=O)C=C4	18.6 ± 0.8	14.6 ± 0.6	NI	NT	NT	NT	NT	NT
30	CC1=NN(C(/C1=C(C)\C2=CC=CN2)=O)C3=CC=C(C(O)=O)C=C3	19.4 ± 0.9	NI	NI	NT	NT	NT	NT	NT
31	CC1=NN(C(O)=C1CC2=CC=CN2)C3=CC=C(C(O)=O)C=C3	17.2 ± 1.2	NI	NI	NT	NT	NT	NT	NT
32	CC1=NN(C(O)=C1CC2=CC=CC=C2)C3=CC=C(C(O)=O)C=C3	26.9 ± 2.3	NI	NI	NT	NT	NT	NT	NT
33	O=C(/C(C(C(C)C)=N1)=C\C2=CC=CN2)N1C3=CC=C(C(O)=O)C=C3	13.9 ± 0.9	NI	NI	NT	NT	NT	NT	NT
34	O=C(/C(C(C1=CC=CC=C1)=N2)=C\C3=CC=CN3)N2C4=CC=C(C(O)=O)C=C4	8.1 ± 0.5	NI	NI	46.6 ± 11.5	41.6 ± 6.8	33.0 ± 5.7	51.7 ± 9.5	NI
35	O=C(/C(C(CC1=CC=CC=C1)=N2)=C\C3=CC=CN3)N2C4=CC=C(C(O)=O)C=C4	38.1 ± 3.8	NI	NI	NT	NT	NT	NT	NT
36	CC1=NN(C(/C1=C\C2=CC=CN2)=O)C3=CC(C(O)=O)=CC=C3	19.3 ± 1.3	NI	NI	NT	NT	NT	NT	NT
37	CC1=NN(C(/C1=C\C2=CC=CN2)=O)C3=CC=C(C(N)=O)C=C3	33.2 ± 2.4	NI	NI	NT	NT	NT	NT	NT
38	CC1=NN(C(/C1=C\C2=CC=CN2)=O)C3=CC=C(C(N(C)C)=O)C=C3	29.5 ± 1.8	NI	NI	NT	NT	NT	NT	NT
39	CC1=NN(C(/C1=C\C2=CC=CN2)=O)C3=CC=C(C(NCC4=CC=CC=C4)=O)C=C3	NI	NI	NI	No inhibition at 100 µM	No inhibition at 100 µM	No inhibition at 100 µM	No inhibition at 100 µM	NI
40	CC1=NN(C(/C1=C\C2=CC=CN2)=O)C3=CC=C(C(NCCO)=O)C=C3	52.2 ± 3.2	NT	NT	NT	NT	NT	NT	NT
41	CC1=NN(C(/C1=C\C2=CC=CN2)=O)C3=CC=C(C(NCCCN4CCCC4)=O)C=C3	NI	NT	NT	NT	NT	NT	NT	NT
42	CC1=NN(C(/C1=C\C2=CC=CN2)=O)C3=CC=C(S(=O)(O)=O)C=C3	54.7 ± 4.0	NT	NT	NT	NT	NT	NT	NT
43	CC1=NN(C(/C1=C\C2=CC=CN2)=O)C3=CC=C(S(=O)(N)=O)C=C3	59.4 ± 3.7	NT	NT	NT	NT	NT	NT	NT
I (AA)	O=C(O)C1=C(CCCCCCCCCCCCCCC)C=CC=C1O	30.2 ± 2.1	22.9 ± 1.3	39.7 ± 1.1	NT	NT	NT	NT	NT
III (MG149)	OC(C1=C(O)C=CC=C1CCC2=CC=C(CCCCCCC)C=C2)=O	20.3 ± 1.3	22.3 ± 1.1	NI	NT	NT	NT	NT	NT
VII (C646)	CC1=NN(C(/C1=C\C2=CC=C(C3=CC(C)=C(C)C=C3[N+]([O-])=O)O2)=O)C4=CC=C(C(O)=O)C=C4	NI	0.191 ± 0.009	NI	NT	NT	NT	NT	NT
	NT = not tested; NI = no inhibition at 200 µM
